# Supplementary material for: Biogeographic Pattern and Network of Rhizosphere Fungal and Bacterial Communities in Panicum miliaceum Fields: Roles of Abundant and Rare Taxa
Source: Microorganisms. 2023 Jan 4;11(1):134. doi: 10.3390/microorganisms11010134 (PMC9863577; doi:10.3390/microorganisms11010134)
Supplement: Supplementary file 1 [file microorganisms-11-00134-s001.zip]

Archive with 2 entries (2 files):
- microorganisms-2039474-supplementary.pdf
- Table S1 and S4.xlsx
