# Supplementary material for: Biogeographic Pattern and Network of Rhizosphere Fungal and Bacterial Communities in Panicum miliaceum Fields: Roles of Abundant and Rare Taxa
Source: Microorganisms. 2023 Jan 4;11(1):134. doi: 10.3390/microorganisms11010134 (PMC9863577; doi:10.3390/microorganisms11010134)
Supplement: Supplementary file 1 [file microorganisms-11-00134-s001.zip › Table S1 and S4.xlsx]

## Sheet: Table  S1
Table S1 Taxonomic identification of abundant bacterial and fungal communities
Microbe	OTU name	Relative abundance (%)	Phylum	Class	Order	Family	Genus	Species
Bacteria	OTU1691	0.371692	unclassified_k__norank_d__Bacteria	unclassified_k__norank_d__Bacteria	unclassified_k__norank_d__Bacteria	unclassified_k__norank_d__Bacteria	unclassified_k__norank_d__Bacteria	unclassified_k__norank_d__Bacteria
	OTU1955	0.437011	Chloroflexi	KD4-96	norank_KD4-96	norank_norank_KD4-96	norank_norank_norank_KD4-96	uncultured_bacterium_norank_norank_norank_KD4-96
	OTU2292	0.865299	Gemmatimonadota	Gemmatimonadetes	Gemmatimonadales	Gemmatimonadaceae	norank_Gemmatimonadaceae	uncultured_Gemmatimonadales_bacterium_norank_Gemmatimonadaceae
	OTU3186	0.618099	Proteobacteria	Alphaproteobacteria	Sphingomonadales	Sphingomonadaceae	Sphingomonas	uncultured_Sphingomonadaceae_bacterium_Sphingomonas
	OTU3520	0.520468	Firmicutes	Bacilli	Bacillales	Bacillaceae	Bacillus	unclassified_Bacillus
	OTU3564	0.644068	Acidobacteriota	Blastocatellia	Pyrinomonadales	Pyrinomonadaceae	RB41	uncultured_soil_bacterium_RB41
	OTU3594	0.327783	Actinobacteriota	Actinobacteria	Propionibacteriales	Nocardioidaceae	Nocardioides	unclassified_Nocardioides
	OTU3650	0.860839	Chloroflexi	KD4-96	norank_KD4-96	norank_norank_KD4-96	norank_norank_norank_KD4-96	uncultured_bacterium_norank_norank_norank_KD4-96
	OTU3768	0.732977	Actinobacteriota	Actinobacteria	Propionibacteriales	Nocardioidaceae	Aeromicrobium	uncultured_bacterium_Aeromicrobium
	OTU3820	0.660918	Chloroflexi	Chloroflexia	Thermomicrobiales	JG30-KF-CM45	norank_JG30-KF-CM45	uncultured_Chloroflexi_bacterium_norank_JG30-KF-CM45
	OTU3865	0.458916	Actinobacteriota	Thermoleophilia	Solirubrobacterales	67-14	norank_67-14	uncultured_Solirubrobacter_sp._norank_67-14
	OTU3906	0.838933	Actinobacteriota	Actinobacteria	Streptomycetales	Streptomycetaceae	Streptomyces	Streptomyces_microflavus
	OTU3925	0.305283	Acidobacteriota	Blastocatellia	Pyrinomonadales	Pyrinomonadaceae	RB41	unclassified_RB41
	OTU4058	0.502131	Actinobacteriota	MB-A2-108	norank_MB-A2-108	norank_norank_MB-A2-108	norank_norank_norank_MB-A2-108	unclassified_norank_norank_norank_MB-A2-108
	OTU4502	0.647438	Chloroflexi	Gitt-GS-136	norank_Gitt-GS-136	norank_norank_Gitt-GS-136	norank_norank_norank_Gitt-GS-136	unclassified_norank_norank_norank_Gitt-GS-136
	OTU4598	1.60769	Actinobacteriota	Actinobacteria	Frankiales	Geodermatophilaceae	Blastococcus	uncultured_bacterium_Blastococcus
	OTU4652	3.92764	Actinobacteriota	Actinobacteria	Micrococcales	Micrococcaceae	Arthrobacter	unclassified_Arthrobacter
	OTU496	0.491426	Actinobacteriota	Actinobacteria	Micrococcales	Intrasporangiaceae	unclassified_Intrasporangiaceae	unclassified_Intrasporangiaceae
	OTU536	0.974031	Proteobacteria	Alphaproteobacteria	Azospirillales	Azospirillaceae	Skermanella	uncultured_bacterium_Skermanella
	OTU5364	0.940827	Proteobacteria	Alphaproteobacteria	Sphingomonadales	Sphingomonadaceae	Sphingomonas	uncultured_Sphingomonadaceae_bacterium_Sphingomonas
	OTU5486	0.457032	Proteobacteria	Alphaproteobacteria	Sphingomonadales	Sphingomonadaceae	Sphingomonas	unclassified_Sphingomonas
	OTU5663	0.286252	Actinobacteriota	Actinobacteria	Frankiales	Geodermatophilaceae	Geodermatophilus	uncultured_bacterium_Geodermatophilus
	OTU6101	0.501338	Firmicutes	Bacilli	Bacillales	Bacillaceae	Bacillus	Bacillus_simplex
	OTU6178	0.412727	Firmicutes	Bacilli	Bacillales	Bacillaceae	Bacillus	Bacillus_aryabhattai_Bacillus
	OTU6334	0.28199	Actinobacteriota	Actinobacteria	Propionibacteriales	Propionibacteriaceae	Microlunatus	uncultured_bacterium_Microlunatus
	OTU6500	0.871742	Proteobacteria	Alphaproteobacteria	Sphingomonadales	Sphingomonadaceae	Ellin6055	metagenome_Ellin6055
	OTU6808	0.414709	Proteobacteria	Alphaproteobacteria	Sphingomonadales	Sphingomonadaceae	Sphingomonas	uncultured_Sphingomonadaceae_bacterium_Sphingomonas
	OTU7666	0.446625	Proteobacteria	Alphaproteobacteria	Rhizobiales	Xanthobacteraceae	Bradyrhizobium	Bradyrhizobium_elkanii_Bradyrhizobium
	OTU8279	0.186441	Actinobacteriota	Acidimicrobiia	Microtrichales	norank_Microtrichales	norank_norank_Microtrichales	unclassified_norank_norank_Microtrichales
	OTU8538	0.609277	Proteobacteria	Alphaproteobacteria	Rhizobiales	Beijerinckiaceae	Microvirga	uncultured_bacterium_Microvirga
	OTU name	Relative abundance (%)	Phylum	Class	Order	Family	Genus	Species
Fungi	OTU1005	4.61831	Ascomycota	Sordariomycetes	Hypocreales	Nectriaceae	Gibberella	Gibberella_intricans
	OTU1473	1.16754	Mortierellomycota	Mortierellomycetes	Mortierellales	Mortierellaceae	Mortierella	Mortierella_elongata
	OTU1643	0.293494	Ascomycota	Dothideomycetes	Pleosporales	Pleosporaceae	Alternaria	unclassified_Alternaria
	OTU1856	5.82727	Ascomycota	Sordariomycetes	Sordariales	Chaetomiaceae	Chaetomium	Chaetomium_piluliferum
	OTU1878	1.70243	Ascomycota	Sordariomycetes	Hypocreales	Nectriaceae	Neonectria	Neonectria_candida
	OTU190	1.10262	Mortierellomycota	Mortierellomycetes	Mortierellales	Mortierellaceae	Mortierella	Mortierella_sp
	OTU194	0.999699	Ascomycota	Sordariomycetes	Hypocreales	Nectriaceae	Fusarium	unclassified_Fusarium
	OTU198	0.393578	Ascomycota	Sordariomycetes	Hypocreales	Nectriaceae	Fusarium	Fusarium_concentricum
	OTU2505	0.772949	Ascomycota	Sordariomycetes	Sordariales	Chaetomiaceae	Chaetomium	unclassified_Chaetomium
	OTU2672	5.29338	Ascomycota	Sordariomycetes	Hypocreales	Nectriaceae	Gibberella	Gibberella_intricans
	OTU2712	0.497008	Ascomycota	Sordariomycetes	Hypocreales	Nectriaceae	Gibberella	Gibberella_intricans
	OTU2730	0.561542	Ascomycota	Sordariomycetes	Sordariales	Lasiosphaeriaceae	Schizothecium	Schizothecium_inaequale
	OTU428	0.931819	Ascomycota	Dothideomycetes	Capnodiales	Cladosporiaceae	Cladosporium	Cladosporium_delicatulum
	OTU46	0.378108	Ascomycota	Leotiomycetes	Thelebolales	Pseudeurotiaceae	Pseudogymnoascus	Pseudogymnoascus_sp
	OTU568	3.26512	Mortierellomycota	Mortierellomycetes	Mortierellales	Mortierellaceae	Mortierella	Mortierella_alpina
	OTU92	0.970148	Ascomycota	Dothideomycetes	Pleosporales	Didymellaceae	Didymella	Didymella_heteroderae
	OTU930	1.76147	Ascomycota	Sordariomycetes	Glomerellales	Plectosphaerellaceae	Gibellulopsis	Gibellulopsis_nigrescens

## Sheet: Table S4
Table S4 Family level composition of abundant and rare taxa of bacteria and fungi in the four main modules
Microbe	Modules	Taxa	67-14	Azospirillaceae	Bacillaceae	Chitinophagaceae	Gemmatimonadaceae	Haliangiaceae	Intrasporangiaceae	JG30-KF-CM45	Micrococcaceae	Nocardioidaceae	Paenibacillaceae	Propionibacteriaceae	Pseudonocardiaceae	Pyrinomonadaceae	Sphingomonadaceae	Streptomycetaceae	Vicinamibacteraceae	Xanthobacteraceae
Bacteria	Module #1	AT	0.123305	0	0.246609	0	0	0	0.123305	0	0.123305	0	0	0.123305	0	0	0.246609	0	0	0.123305
		RT	2.21948	0	1.84957	4.56227	3.08261	1.72626	0	2.34279	1.10974	0.863132	2.21948	0.493218	0.616523	0.863132	1.60296	0.246609	1.97287	0.863132
	Module #2	AT	0	0.140449	0	0	0	0	0	0	0	0	0	0	0	0.140449	0	0	0	0
		RT	0.702247	0.561798	0.702247	0.983146	2.66854	0.561798	0	1.96629	0	0.280899	0.983146	0	0.561798	0.421348	0.561798	0.140449	1.54494	1.40449
	Module #3	AT	0	0	0	0	0	0	0	0	0	0.306748	0	0	0	0	0	0.153374	0	0
		RT	0.613497	0.153374	1.68712	2.14724	2.60736	0.613497	0.306748	2.76074	0.153374	1.53374	0.920245	0.306748	0.920245	0.153374	0.920245	0.306748	2.45399	1.22699
	Module #4	AT	0	0	0	0	0.15949	0	0	0.15949	0	0	0	0	0	0	0.478469	0	0	0
		RT	2.55183	0	1.5949	1.27592	3.50877	0.637959	0	3.34928	0	0.637959	0.637959	0.318979	0.318979	1.5949	0.318979	0.318979	2.39234	0.797448
			Chaetomiaceae	Cladosporiaceae	Didymellaceae	Lasiosphaeriaceae	Mortierellaceae	Nectriaceae	Pleosporaceae	Pseudeurotiaceae
Fungi	Module #1	AT	0	0.819672	0	0	0	0.819672	0.819672	0.819672
		RT	1.63934	0.819672	1.63934	1.63934	0.819672	10.6557	1.63934	0.819672
	Module #2	AT	1.07527	0	0	1.07527	0	0	0	0
		RT	4.30108	1.07527	0	3.22581	1.07527	7.52688	2.15054	1.07527
	Module #3	AT	0	0	0	0	0	1.36986	0	0
		RT	0	0	1.36986	2.73973	1.36986	16.4384	5.47945	0
	Module #4	AT	0	0	0	0	2.77778	1.38889	0	0
		RT	2.77778	1.38889	0	1.38889	2.77778	4.16667	0	1.38889
